# Supplementary material for: Genome-Wide Association Study Reveals a New Quantitative Trait Locus in Rice Related to Resistance to Brown Planthopper Nilaparvata lugens (Stål)
Source: Insects. 2021 Sep 17;12(9):836. doi: 10.3390/insects12090836 (PMC8469741; doi:10.3390/insects12090836)
Supplement: Supplementary file 1 [file insects-12-00836-s001.zip]

Archive with 2 entries (2 files):
- Figure S1.jpg
- insects-1320795-supplementary.xlsx
