# Supplementary material for: Genome-Wide Association Study Reveals a New Quantitative Trait Locus in Rice Related to Resistance to Brown Planthopper Nilaparvata lugens (Stål)
Source: Insects. 2021 Sep 17;12(9):836. doi: 10.3390/insects12090836 (PMC8469741; doi:10.3390/insects12090836)
Supplement: Supplementary file 1 [file insects-12-00836-s001.zip › insects-1320795-supplementary.xlsx]

## Sheet: Table S1
Table S1. Primers used in this study
Primer names	Sequences (5'to3')
Actin150 F	AGTGTCTGGATTGGAGGAT
Actin150 R	TCTTGGCTTAGCATTCTTG
Os02g27440 F	GGTCGGATGGTCTCAGCATTTCTTAC
Os02g27440 R	TTCCTGACTTGAAGGCGACTAGCA
Os02g27470 F	GTCTGTTAGCAGTCTCCCACACCTTTT
Os02g27470 R	ACGGCCACAGGCTCCACATG
Os02g27480 F	GACCAGGGATGGCAAGAGCAAGG
Os02g27480 R	TTTGGAATGGCTGGCTATAGAGGCA
Os02g27490 F	ACTGGACTGCTGATTGGTTCTGTGG
Os02g27490 R	AGCAACAAATGGCATTACTGGTTGA
Os02g27500 F	TGAGACAAACAAGAACGCATTGAAGTG
Os02g27500 R	TCTTTCAAACCAGATGTGCCCTCCA
Os02g27540 F	ACCTGCTTTTAGGAATGCTCCACAC
Os02g27540 R	CCCAGGCATACTGCTCAAACATGC

## Sheet: Table S2
Table S2. Sample sequencing depth statistics
sample_ID	Ave_depth	Cov_ratio_1X(%)	Cov_ratio_5X(%)	Cov_ratio_10X(%)	Rice Varities
R01	23	92.68	88.48	84.83	FH673
R02	25	92.5	88.82	85.64	FH676
R03	32	92.79	89.58	87.05	FH676-1
R04	15	91.56	86.44	75.43	FH676-2
R05	19	92.08	87.89	82.43	FH676-3
R06	30	92.88	89.5	86.89	8G04
R07	32	92.94	89.65	87.17	8H05
R08	12	92.54	85.51	65.64	IR48
R09	37	94.44	91.4	88.77	IR50
R10	28	92.24	88.51	85.61	IR26
R100	34	93.05	89.95	87.61	FH683
R101	26	92.61	89.13	86.34	FH696
R102	26	92.7	89.14	86.25	FH676-4
R103	35	92.88	89.8	87.52	FH639
R104	27	92.7	89.2	86.41	FH669
R105	18	92.08	87.79	81.11	FH669-1
R106	28	92.87	89.4	86.69	FH676-5
R107	28	92.79	89.34	86.69	FH667
R108	27	92.32	88.53	85.64	R713
R109	28	92.39	88.84	86.13	WSSM
R11	15	91.52	85.9	74.54	IR58
R110	22	92.54	88.6	85.11	Bph68
R111	25	92.89	89.09	85.71	YR0822
R112	16	91.6	86.71	78.44	HX618
R113	19	92.38	88.06	82.74	FY
R114	16	92.11	87.57	79	HH3
R115	16	91.61	86.7	77.4	R366
R116	23	92.4	88.53	85.2	RGD-7
R117	28	92.66	89.1	86.35	MX
R118	26	92.74	89.03	85.95	YHSM
R119	24	95.48	93.38	91.23	GZXR
R12	13	90.78	84.38	66.83	IR42
R120	15	93.73	88.47	75.11	J534
R121	14	91.41	85.76	71.14	TN1
R122	21	91.76	87.79	83.19	FXZ
R123	16	91.78	87.19	79.15	JX1
R13	15	91.45	86.21	74.78	IR30
R14	14	92.41	86.29	72	IR28
R15	21	98.67	98.01	95.39	SY55
R16	14	96.53	93.99	78.61	BG1
R17	15	97.46	95.77	84.7	LL732
R18	13	91.4	85.03	68.22	CNG213B
R19	12	90.91	84.02	62.72	CNG15B
R20	20	91.62	87.41	82.61	CNG121B
R21	16	93.77	88.22	78.18	CNG523B
R22	23	93	89.01	84.84	CNG105M
R23	20	91.77	87.56	82.38	IR65482-17-511-5-7-B
R24	19	91.47	86.98	81.1	IR77674-3B-8-2-2-8-3-AJY2
R25	19	91.82	87.55	82.08	IR80404-28-2-3-2
R26	17	92.05	87.46	80.03	CNG933B
R27	17	91.32	86.65	79.01	CNG823B
R28	19	93.39	88.11	81.66	IR65482-4-136-2-2-8
R29	22	91.85	87.88	84.02	CNG322B
R30	22	91.76	87.83	83.65	CNG576B
R31	11	91	82.98	58.04	IR24
R32	13	92.44	86.44	69.46	KRSV
R33	24	97.19	96.18	94.61	YY
R34	16	91.92	87.16	78.75	HH6813
R35	22	92.29	88.54	84.78	19W01
R36	15	92.42	87.19	76.6	19W05
R37	16	91.62	86.67	75.63	19W14
R38	18	91.7	87.13	80.97	19W16
R39	20	91.91	87.84	82.87	19W19
R40	16	91.71	86.86	78.52	19W20
R41	19	92.4	88.3	83.28	19W24
R42	19	92.43	88.33	83.43	19W26
R43	18	92.27	88.13	81.55	19W28
R44	22	92.55	88.93	85.12	19W29
R45	27	95.83	94.31	92.82	19W32
R46	23	92.1	88.18	84.78	19W33
R47	20	92.54	88.61	84.23	19W34
R48	18	92.14	87.95	81.47	19W35
R49	17	91.82	87.22	80.44	19W36
R50	12	91.16	84	63.2	19W37
R51	18	91.94	87.67	81.3	19W38
R52	22	92.1	88.19	84.17	19W40
R53	33	92.79	89.54	87.14	19W43
R54	35	95.27	91.89	88.9	19W47
R55	29	92.72	89.41	86.83	19W48
R56	34	92.87	89.77	87.47	19W49
R57	29	92.53	89.2	86.56	19W50
R58	34	92.87	89.74	87.41	19W54
R59	39	92.84	89.78	87.57	19W55
R60	39	93.06	90.1	87.97	19W56
R61	20	91.76	87.42	82.73	19W59
R62	15	92.38	86.89	76.75	19W61
R63	17	91.5	86.77	78.94	19W62
R64	23	92.18	88.3	84.66	19W63
R65	12	90.98	83.99	61.65	19W66
R66	18	92.65	88.4	82.29	19W70
R67	12	92.3	85.5	65.01	19W71
R68	15	93.79	88.57	77.67	19W75
R69	22	91.94	87.79	83.95	R7-2
R70	20	91.78	87.55	82.97	HX3R
R71	17	92.02	87.6	80.91	19W82
R72	16	91.46	86.64	78.87	JH1
R73	25	93.95	90.41	86.41	XHZ
R74	14	91.16	85.69	73.35	Y1744
R75	23	91.85	87.99	84.16	NPXD
R76	18	93.17	88.17	81.96	XYZ
R77	19	91.63	87.33	81.62	QSYZ
R78	30	92.42	89.01	86.35	ZZ14
R79	25	92.3	88.62	85.46	JHSM
R80	22	92.01	88.06	84.05	HHSM
R81	25	92.32	88.44	85.26	SBSM
R82	17	91.89	87.16	80.38	IR64
R83	16	91.41	86.27	76.73	IR36
R84	19	92.1	87.18	82.13	B5
R85	14	91.85	85.95	71.72	NH9802
R86	15	91.55	86.5	76.26	KQWZ
R87	41	93.13	89.86	87.69	LJ6
R88	36	96.29	94.96	93.95	GL84
R89	33	92.67	89.41	86.99	LJ9
R90	28	92.22	88.62	85.83	YH290
R91	38	93.15	90.32	88.23	FH7185
R92	29	94.18	90.94	87.98	TYXZ
R93	25	92.52	88.81	85.34	YZX
R94	33	92.71	89.41	87.02	FH639-1
R95	33	92.91	89.7	87.35	FH696-1
R96	32	92.95	89.74	87.33	FH676-6
R97	32	93	89.86	87.5	FH636
R98	30	92.83	89.47	86.9	203
R99	29	92.78	89.38	86.78	FH636-1

## Sheet: Table S3
Table S3. The K value of all sample using admixture
	Q1	Q2	Q3	Q4	Q5	Q6	Q7
R01	1e-05	1e-05	1e-05	1e-05	0.122205	0.877745	1e-05
R02	1e-05	1e-05	1e-05	1e-05	0.99994	1e-05	1e-05
R03	1e-05	1e-05	1e-05	1e-05	0.99994	1e-05	1e-05
R04	1e-05	1e-05	1e-05	1e-05	0.99994	1e-05	1e-05
R05	1e-05	1e-05	1e-05	1e-05	0.99994	1e-05	1e-05
R06	1e-05	1e-05	1e-05	1e-05	0.99994	1e-05	1e-05
R07	1e-05	1e-05	1e-05	1e-05	0.99994	1e-05	1e-05
R08	0.047213	0.50226	1e-05	0.032555	0.040817	0.115156	0.261989
R09	0.048539	0.918874	1e-05	1e-05	1e-05	0.018878	0.013678
R10	0.15896	0.713969	1e-05	1e-05	0.005401	0.121641	1e-05
R100	1e-05	1e-05	1.1e-05	1e-05	0.138214	0.861736	1e-05
R101	1e-05	1e-05	1e-05	1e-05	0.008748	0.805229	0.185982
R102	1e-05	1e-05	1e-05	1e-05	0.99994	1e-05	1e-05
R103	1e-05	1e-05	1e-05	1e-05	1e-05	0.99994	1e-05
R104	1e-05	1e-05	1e-05	1e-05	0.99994	1e-05	1e-05
R105	1e-05	1e-05	1e-05	1e-05	0.896487	0.103463	1e-05
R106	1e-05	1e-05	1e-05	1e-05	0.99994	1e-05	1e-05
R107	1e-05	1e-05	1e-05	1e-05	0.99994	1e-05	1e-05
R108	0.287596	1e-05	1e-05	1e-05	1e-05	1e-05	0.712354
R109	1e-05	1e-05	1e-05	1e-05	1e-05	1e-05	0.99994
R11	1e-05	0.961456	0.038494	1e-05	1e-05	1e-05	1e-05
R110	0.063655	0.491663	0.033397	0.05601	0.08888	1e-05	0.266384
R111	1.1e-05	1e-05	1e-05	1e-05	1e-05	1e-05	0.999939
R112	1.2e-05	0.31173	1e-05	1e-05	0.033357	0.000831	0.654051
R113	0.366319	0.407938	1e-05	0.045272	0.004531	0.175919	1e-05
R114	0.175348	0.1611	0.051186	0.117542	0.136009	0.341189	0.017627
R115	0.146653	0.202682	0.009051	1e-05	0.218843	0.42275	1e-05
R116	1e-05	0.559096	1e-05	1e-05	0.043364	0.271756	0.125754
R117	0.319071	0.510738	1e-05	0.008066	1e-05	0.024704	0.137401
R118	1e-05	1e-05	1e-05	1e-05	1e-05	1e-05	0.99994
R119	0.037706	0.186539	1e-05	0.75878	0.016945	1e-05	1e-05
R12	1e-05	0.862162	1e-05	1e-05	1e-05	1e-05	0.137788
R120	1e-05	0.250071	0.064301	0.048456	0.006208	1e-05	0.630944
R121	0.149152	0.518835	1e-05	1e-05	1e-05	0.024092	0.307891
R122	1e-05	0.242208	0.001839	0.028612	0.020433	0.026863	0.680036
R123	0.519652	0.221075	1e-05	1e-05	0.003769	0.132504	0.122979
R13	0.030163	0.370894	1e-05	1e-05	1e-05	0.14472	0.454194
R14	1e-05	0.930153	1e-05	1e-05	0.038402	1e-05	0.031405
R15	1e-05	1e-05	1e-05	0.99994	1e-05	1e-05	1e-05
R16	1e-05	1e-05	1e-05	0.99994	1e-05	1e-05	1e-05
R17	1e-05	1e-05	1e-05	0.99994	1e-05	1e-05	1e-05
R18	1e-05	0.95261	1e-05	1e-05	1e-05	0.04734	1e-05
R19	1e-05	0.99994	1e-05	1e-05	1e-05	1e-05	1e-05
R20	1e-05	0.99994	1e-05	1e-05	1e-05	1e-05	1e-05
R21	0.094016	0.59581	0.006017	0.021064	0.11641	0.023634	0.143049
R22	1e-05	0.99994	1e-05	1e-05	1e-05	1e-05	1e-05
R23	1e-05	0.943179	1e-05	1e-05	0.012484	1e-05	0.044297
R24	1e-05	0.862725	1e-05	1e-05	0.059695	0.026542	0.051009
R25	1e-05	0.99994	1e-05	1e-05	1e-05	1e-05	1e-05
R26	1e-05	1e-05	1e-05	1e-05	0.99994	1e-05	1e-05
R27	0.061371	0.844354	1e-05	1e-05	0.094235	1e-05	1e-05
R28	0.15889	0.665107	0.052661	0.035761	0.036342	1e-05	0.051229
R29	0.222597	0.777348	1e-05	1e-05	1.4e-05	1e-05	1e-05
R30	1e-05	0.816896	1e-05	1e-05	1e-05	1e-05	0.183054
R31	0.215265	1e-05	1e-05	1e-05	1e-05	0.624869	0.159826
R32	0.392768	0.314808	0.04946	0.084827	0.074705	0.083422	1e-05
R33	1e-05	1e-05	1e-05	0.99994	1e-05	1e-05	1e-05
R34	0.093334	1e-05	1e-05	1e-05	0.166205	0.662067	0.078365
R35	1e-05	0.119892	1e-05	1e-05	0.804913	0.075156	1e-05
R36	1e-05	1e-05	0.656248	1e-05	0.019722	1e-05	0.32399
R37	0.137572	1e-05	0.544128	1e-05	1e-05	0.079345	0.238925
R38	1e-05	1.2e-05	0.108977	1e-05	0.108055	0.563124	0.219812
R39	0.168381	0.425365	0.127075	0.050997	0.01116	0.064056	0.152965
R40	0.393322	1e-05	1e-05	1e-05	1e-05	0.440118	0.16652
R41	1e-05	1e-05	0.999938	1e-05	1e-05	1.2e-05	1e-05
R42	1e-05	1e-05	0.999938	1e-05	1e-05	1.2e-05	1e-05
R43	0.376931	1e-05	0.045086	0.090715	1e-05	0.487239	1e-05
R44	0.377079	1e-05	0.044573	0.090486	1e-05	0.487831	1e-05
R45	0.002275	1e-05	0.156309	0.841376	1e-05	1e-05	1e-05
R46	0.077657	1e-05	0.045239	1e-05	1e-05	0.440816	0.436259
R47	1e-05	1e-05	0.595075	1e-05	1e-05	0.318527	0.086358
R48	1e-05	1e-05	0.999938	1.2e-05	1e-05	1e-05	1e-05
R49	1e-05	1e-05	1.2e-05	1e-05	1e-05	0.999938	1e-05
R50	1e-05	1e-05	1e-05	1e-05	1e-05	0.99994	1e-05
R51	1e-05	1e-05	0.999934	1e-05	1e-05	1.6e-05	1e-05
R52	1e-05	1e-05	1e-05	1e-05	1e-05	0.99994	1e-05
R53	1e-05	1e-05	1e-05	1e-05	1e-05	0.891396	0.108554
R54	1e-05	0.160138	0.160576	0.093595	1e-05	1e-05	0.585661
R55	0.174818	1e-05	0.442083	1e-05	1e-05	0.274772	0.108298
R56	0.999938	1e-05	1e-05	1.2e-05	1e-05	1e-05	1e-05
R57	1e-05	1e-05	1e-05	1e-05	1e-05	0.99994	1e-05
R58	0.99994	1e-05	1e-05	1e-05	1e-05	1e-05	1e-05
R59	1e-05	1e-05	0.344872	1e-05	0.032999	0.102814	0.519285
R60	0.99994	1e-05	1e-05	1e-05	1e-05	1e-05	1e-05
R61	0.011312	0.03284	0.026599	1e-05	0.01653	0.41895	0.493758
R62	0.217136	0.158828	0.112602	0.009574	0.022113	0.108091	0.371656
R63	0.343925	1e-05	0.052945	1e-05	0.001188	0.399145	0.202776
R64	0.99994	1e-05	1e-05	1e-05	1e-05	1e-05	1e-05
R65	0.272038	0.13385	0.196388	1e-05	0.266989	0.083631	0.047095
R66	0.673533	1e-05	0.158377	1e-05	1e-05	0.168051	1e-05
R67	0.633908	1e-05	0.075157	1e-05	0.021682	0.269223	1e-05
R68	0.210071	0.258356	0.17232	0.076925	0.024355	0.211833	0.04614
R69	1e-05	1e-05	1e-05	1e-05	1e-05	1e-05	0.99994
R70	1e-05	1e-05	1e-05	1e-05	1e-05	1e-05	0.99994
R71	0.17889	1e-05	0.223657	0.029921	0.143294	0.004159	0.420069
R72	0.067408	0.26556	1e-05	1e-05	0.044298	1e-05	0.622705
R73	1e-05	0.342379	0.02257	0.007782	0.019248	0.08406	0.523951
R74	1e-05	1e-05	1e-05	1e-05	1e-05	1e-05	0.99994
R75	1e-05	0.810897	1e-05	1e-05	1e-05	0.189053	1e-05
R76	1e-05	0.208993	1e-05	1e-05	1e-05	0.026666	0.764301
R77	0.089334	0.126057	1e-05	1e-05	0.023957	1e-05	0.760622
R78	0.025209	0.162209	1e-05	1e-05	0.030176	0.04249	0.739895
R79	1e-05	1e-05	1e-05	1e-05	1e-05	1e-05	0.99994
R80	1e-05	1e-05	1e-05	1e-05	1e-05	1e-05	0.99994
R81	1e-05	1e-05	1e-05	1e-05	1e-05	1e-05	0.99994
R82	1e-05	0.895862	1e-05	1e-05	1e-05	1e-05	0.104088
R83	0.313162	0.655989	1e-05	1e-05	1e-05	1e-05	0.030809
R84	0.114797	0.853785	1e-05	1e-05	0.031378	1e-05	1e-05
R85	0.02308	0.335184	0.097149	0.035445	1e-05	0.509122	1e-05
R86	1e-05	1e-05	1e-05	1e-05	1e-05	1e-05	0.99994
R87	0.91255	1e-05	1e-05	1e-05	0.0874	1e-05	1e-05
R88	1e-05	0.06477	1e-05	0.782321	1e-05	0.152869	1e-05
R89	0.99994	1e-05	1e-05	1e-05	1e-05	1e-05	1e-05
R90	0.114468	0.62609	1e-05	1e-05	1e-05	1e-05	0.259403
R91	1e-05	1e-05	1e-05	0.027952	0.261478	0.71053	1e-05
R92	0.106554	0.182115	1e-05	0.008665	0.045766	0.00399	0.6529
R93	0.04893	0.713617	1e-05	1e-05	0.029411	0.189347	0.018676
R94	1e-05	1e-05	1e-05	1e-05	1e-05	0.99994	1e-05
R95	1e-05	1e-05	1e-05	1e-05	0.01232	0.801554	0.186086
R96	1e-05	1e-05	1e-05	1e-05	0.99994	1e-05	1e-05
R97	1e-05	1e-05	1e-05	1e-05	1.4e-05	0.999936	1e-05
R98	1e-05	0.492712	1e-05	1e-05	0.087938	0.201565	0.217755
R99	1e-05	0.083117	1e-05	1e-05	1e-05	0.916833	1e-05

## Sheet: Table S4
Table S4. Corresponding table of evolutionary tree
clientid	id
W1	R01
W2	R02
W3	R03
W4	R04
W5	R05
W6	R06
W7	R07
W13	R08
W14	R09
W15	R10
W16	R11
W17	R12
W18	R13
W19	R14
W20	R15
W21	R16
W22	R17
W23	R18
W24	R19
W25	R20
W26	R21
W27	R22
W28	R23
W29	R24
W30	R25
W31	R26
W32	R27
W33	R28
W34	R29
W35	R30
W42	R31
W43	R32
W44	R33
W45	R34
19W01	R35
19W05	R36
19W14	R37
19W16	R38
19W19	R39
19W20	R40
19W24	R41
19W26	R42
19W28	R43
19W29	R44
19W32	R45
19W33	R46
19W34	R47
19W35	R48
19W36	R49
19W37	R50
19W38	R51
19W40	R52
19W43	R53
19W47	R54
19W48	R55
19W49	R56
19W50	R57
19W54	R58
19W55	R59
19W56	R60
19W59	R61
19W61	R62
19W62	R63
19W63	R64
19W66	R65
19W70	R66
19W71	R67
19W75	R68
19W77	R69
19W78	R70
19W82	R71
19W126	R72
19W128	R73
19W129	R74
19W130	R75
19W171	R76
19W172	R77
19W173	R78
19W174	R79
19W175	R80
19W176	R81
19W184	R82
19W186	R83
W115	R84
W116	R85
W117	R86
W118	R87
W119	R88
W120	R89
W121	R90
W122	R91
W149	R92
W156	R93
W201	R94
W202	R95
W203	R96
W204	R97
W205	R98
W206	R99
W207	R100
W208	R101
W209	R102
W210	R103
W211	R104
W212	R105
W213	R106
W214	R107
W215	R108
W216	R109
W217	R110
W218	R111
W219	R112
W220	R113
W221	R114
W222	R115
W223	R116
W224	R117
W225	R118
W132	R119
W153	R120
W104	R121
130X	R122
131X	R123

## Sheet: Table S5
Table S5. Linkage disequilibrium decay value
chrom	r2_half	r2_half_Decay_Value
Chr10	0.278703	199.325
Chr11	0.284491	100.503
Chr12	0.281135	122.259
Chr1	0.301202	443.885
Chr2	0.291211	341.932
Chr3	0.309624	278.811
Chr4	0.296015	239.28
Chr5	0.315625	165.826
Chr6	0.308594	284.715
Chr7	0.326242	212.772
Chr8	0.296629	219.605
Chr9	0.289863	226.84
Rice	0.298935	232.545
